# Supplementary material for: Sex-Specific Expression Patterns of MYH6 and MYH7 Gene Transcripts in Large Cohorts of Non-Failing and Failing Human Left Ventricular Tissues
Source: J Cardiovasc Dev Dis. 2025 Nov 17;12(11):447. doi: 10.3390/jcdd12110447 (PMC12653592; doi:10.3390/jcdd12110447)
Supplement: Supplementary file 1 [file jcdd-12-00447-s001.zip]

Archive with 4 entries (4 files):
- Additional file 1. Separation into age groups.xlsx
- Additional file 2. Separation into age and hypertension groups.xlsx
- Additional file 3. Correlation analysis within nonfailing and DCM groups.xlsx
- Additional file 4. Thresholded groups .xlsx
