# Supplementary material for: Sex-Specific Expression Patterns of MYH6 and MYH7 Gene Transcripts in Large Cohorts of Non-Failing and Failing Human Left Ventricular Tissues
Source: J Cardiovasc Dev Dis. 2025 Nov 17;12(11):447. doi: 10.3390/jcdd12110447 (PMC12653592; doi:10.3390/jcdd12110447)
Supplement: Supplementary file 1 [file jcdd-12-00447-s001.zip › Additional file 1. Separation into age groups.xlsx]

## Sheet: T1 Age - nonfailing groups
	Age comparison - Control groups
Groups				Mean ± SD in years
Females under 50 years of age				37.1 ± 13.04
Females over 50 years of age				62.5 ± 8.3
Males under 50 years of age				37.4 ± 10.7
Males over 50 years of age				61.3 ± 8.2
Mann Whitney test of age comparison between gender groups							p-value
Females under 50 years - Females over 50 years of age							<0.0001
Males under 50 years - Males over 50 years of age							<0.0001
Females under 50 years - Males under 50 years of age							0.660
Females over 50 years - Males over 50 years of age							0.439
in bold, significant p-values after Hochberg correction for multiple testing

## Sheet: T2 Age - DCM groups
	Age comparison - DCM cohorts
Groups				Mean ± SD in years
Females under 50 years of age				37.23 ± 9.58
Females over 50 years of age				57.98 ± 4.08
Males under 50 years of age				42.5 ± 7.7
Males over 50 years of age				58.62 ± 4.72
Mann Whitney test of age comparison between gender groups							p-value
Females under 50 years - Females over 50 years of age							<0.0001
Males under 50 years - Males over 50 years of age							<0.0001
Females under 50 years - Males under 50 years of age							0.030
Females over 50 years - Males over 50 years of age							0.437
in bold, significant p-values after Hochberg correction for multiple testing

## Sheet: T3 Hypertension analysis
						Analysis of hypertension occurence in the four basic groups in nonfailing left ventricles
							Fisher exact test
						Groups	p-value	Odds ratio
						Females under 50 years of age vs Females over 50 years of age	0.0003	0.074
						Males under 50 years of age vs Males over 50 years of age	0.137	2027-01-01
						Females under 50 years of age vs Males under 50 years of age	0.083	0.215
						Females over 50 years of age vs Males over 50 years of age	0.681	0.454
						in bold, values significant after Hochberg correction for multiple testing

## Sheet: T4 MYH6 Females C
		MYH6 gene
Gender	Reads	Age		Group1	F ≤ 50	age under 50 years, age of 50 years included			Number of samples in group		12
F ≤ 50	588.3	16		Group2	F > 50	age over 50 years			Number of samples in group		74
F ≤ 50	299.8	20
F ≤ 50	2742	45
F ≤ 50	1275	24		Mean age	F ≤ 50	37.1 ± 13.04
F ≤ 50	419.5	37		Mean age	F > 50	62.5 ± 8.3
F ≤ 50	655.9	50
F ≤ 50	194.9	38
F ≤ 50	821.5	22
F ≤ 50	731.9	50
F ≤ 50	501.9	49
F ≤ 50	492.2	47
F ≤ 50	2021	47
F > 50	198.4	59
F > 50	515	59
F > 50	344.7	53
F > 50	230.8	62
F > 50	214.2	62
F > 50	346.3	67
F > 50	357.2	65
F > 50	246.2	65
F > 50	550.4	69
F > 50	119.6	52
F > 50	243.6	51
F > 50	227.7	73
F > 50	227.1	68
F > 50	214.4	55
F > 50	181.7	80
F > 50	1452	61
F > 50	342.3	65
F > 50	477.5	64
F > 50	311.4	57
F > 50	354.4	59
F > 50	329.7	52
F > 50	179.4	67
F > 50	104	56
F > 50	176	78
F > 50	575.7	57
F > 50	374	67
F > 50	660.4	66
F > 50	320.7	77
F > 50	299	74
F > 50	781.2	57
F > 50	693	68
F > 50	135.1	65
F > 50	535.2	51
F > 50	165.7	52
F > 50	302.7	75
F > 50	350.6	56
F > 50	163	75
F > 50	843.2	60
F > 50	161.8	59
F > 50	196.2	53
F > 50	650.6	51
F > 50	394	57
F > 50	451.3	64
F > 50	42.99	58
F > 50	1591	57
F > 50	571.4	74
F > 50	1026	63
F > 50	198.1	71
F > 50	144.7	83
F > 50	532.9	52
F > 50	174	55
F > 50	211.1	76
F > 50	82.25	71
F > 50	208.8	53
F > 50	1916	73
F > 50	585.2	56
F > 50	840	51
F > 50	111.9	75
F > 50	1078	54
F > 50	434.5	66
F > 50	190.3	52
F > 50	473.3	72
F > 50	1257	62
F > 50	241.7	58
F > 50	1458	60
F > 50	186.5	66
F > 50	147.1	58
F > 50	669	69
F > 50	166.5	51
F > 50	578.2	69
F > 50	1342	63
F > 50	861.8	54
F > 50	2549	54
F > 50	157.8	62

## Sheet: T5 MYH6 Males C
		MYH6 gene
Gender	Reads	Age		Group1	M ≤ 50	age under 50 years, age of 50 years included	Number of samples in group		27
M ≤ 50	543.6	18		Group2	M > 50	age over 50 years	Number of samples in group		48
M ≤ 50	672.6	17
M ≤ 50	269.8	50
M ≤ 50	436	15		Mean age	M ≤ 50	37.4 ± 10.7
M ≤ 50	313	25		Mean age	M > 50	61.3 ± 8.2
M ≤ 50	1204	33
M ≤ 50	418.3	49
M ≤ 50	1116	44
M ≤ 50	240.3	33
M ≤ 50	1234	34
M ≤ 50	163	44
M ≤ 50	243.7	46
M ≤ 50	615.8	44
M ≤ 50	345.6	42
M ≤ 50	445.8	48
M ≤ 50	582.1	36
M ≤ 50	234.8	41
M ≤ 50	809.9	44
M ≤ 50	416	38
M ≤ 50	1435	46
M ≤ 50	599.3	47
M ≤ 50	2191	25
M ≤ 50	487	44
M ≤ 50	1877	49
M ≤ 50	742.9	35
M ≤ 50	890.5	22
M ≤ 50	527.8	40
M > 50	892.5	51
M > 50	711.3	54
M > 50	548.7	75
M > 50	1167	58
M > 50	688.6	66
M > 50	1031	71
M > 50	524.6	59
M > 50	648.7	59
M > 50	1634	61
M > 50	247.7	53
M > 50	364.7	51
M > 50	753	56
M > 50	368.7	61
M > 50	265.5	64
M > 50	678.5	59
M > 50	634.7	56
M > 50	1464	56
M > 50	345.3	62
M > 50	225.4	58
M > 50	276.5	53
M > 50	250.8	59
M > 50	240.4	56
M > 50	955.4	53
M > 50	1741	58
M > 50	276.8	75
M > 50	846.4	51
M > 50	478.9	69
M > 50	881	77
M > 50	647.6	59
M > 50	702.7	51
M > 50	670	74
M > 50	451.1	53
M > 50	124.6	58
M > 50	463	78
M > 50	278.1	81
M > 50	445.3	60
M > 50	246.3	65
M > 50	274.7	69
M > 50	2010	57
M > 50	1092	65
M > 50	920	67
M > 50	426.2	52
M > 50	301.2	69
M > 50	733.1	57
M > 50	43.38	75
M > 50	933.9	56
M > 50	1662	62
M > 50	1203	52

## Sheet: T6 MYH6 Females DCM
		MYH6 gene		Group1	F ≤ 50	age under 50 years, age of 50 years included		Number of samples in group		22
Gender	Reads	Age		Group2	F > 50	age over 50 years		Number of samples in group		42
F ≤ 50	338.3	20
F ≤ 50	149.6	20
F ≤ 50	179.8	21		Mean age	F ≤ 50	37.23 ± 9.58
F ≤ 50	66.13	28		Mean age	F > 50	57.98 ± 4.08
F ≤ 50	130.8	29
F ≤ 50	93.4	32
F ≤ 50	302	32
F ≤ 50	103.4	33
F ≤ 50	249.3	34
F ≤ 50	157.7	34
F ≤ 50	639.5	39
F ≤ 50	109.6	40
F ≤ 50	111.7	40
F ≤ 50	181.4	41
F ≤ 50	183.4	44
F ≤ 50	234.2	45
F ≤ 50	122.5	45
F ≤ 50	125.3	48
F ≤ 50	186.6	48
F ≤ 50	181.5	48
F ≤ 50	429.8	49
F ≤ 50	171.4	49
F > 50	106.6	51
F > 50	151.6	52
F > 50	308.5	52
F > 50	185.9	52
F > 50	138.9	53
F > 50	227.1	53
F > 50	114.6	53
F > 50	103.5	54
F > 50	74.94	54
F > 50	60.45	55
F > 50	116.7	56
F > 50	71.07	56
F > 50	218.2	56
F > 50	203.8	56
F > 50	98.92	56
F > 50	138.2	56
F > 50	192.2	56
F > 50	85.87	56
F > 50	321.8	57
F > 50	303.4	57
F > 50	72.26	57
F > 50	216.2	58
F > 50	95.53	58
F > 50	175.6	58
F > 50	454.7	58
F > 50	133.5	58
F > 50	86.91	59
F > 50	149.8	60
F > 50	174.7	60
F > 50	109	61
F > 50	113.4	61
F > 50	55.95	61
F > 50	118.7	61
F > 50	184.1	62
F > 50	64.94	62
F > 50	212.1	63
F > 50	191.5	63
F > 50	110.9	63
F > 50	215.5	63
F > 50	425.7	64
F > 50	66.69	67
F > 50	111.5	67

## Sheet: T7 MYH6 Males DCM
		MYH6 gene
Gender	Reads	Age		Group1	M ≤ 50	age under 50 years, age of 50 years included	Number of samples in group			36
M ≤ 50	291.8	21		Group2	M > 50	age over 50 years	Number of samples in group			60
M ≤ 50	126.3	25
M ≤ 50	180.4	26
M ≤ 50	194.6	26		Mean age	M ≤ 50	42.5 ± 7.7
M ≤ 50	203.2	33		Mean age	M > 50	58.62 ± 4.72
M ≤ 50	122.4	34
M ≤ 50	241.9	38
M ≤ 50	107.1	40
M ≤ 50	67.71	41
M ≤ 50	155.1	41
M ≤ 50	63.34	41
M ≤ 50	2025-02-25	42
M ≤ 50	101.5	42
M ≤ 50	69.08	42
M ≤ 50	86	44
M ≤ 50	119.7	44
M ≤ 50	126.6	44
M ≤ 50	120.5	45
M ≤ 50	267	45
M ≤ 50	190.2	46
M ≤ 50	221.6	46
M ≤ 50	52.42	46
M ≤ 50	280	47
M ≤ 50	248.1	47
M ≤ 50	124.6	47
M ≤ 50	219.8	48
M ≤ 50	110.4	48
M ≤ 50	48.43	48
M ≤ 50	110	48
M ≤ 50	52.8	48
M ≤ 50	170	49
M ≤ 50	432.6	49
M ≤ 50	233.1	49
M ≤ 50	47.51	50
M ≤ 50	120.5	50
M ≤ 50	312.4	50
M > 50	158.5	51
M > 50	124.1	51
M > 50	186.5	51
M > 50	46.65	52
M > 50	186.4	52
M > 50	252.6	52
M > 50	80.72	53
M > 50	364.7	53
M > 50	142.8	53
M > 50	124.7	53
M > 50	134.6	53
M > 50	98.19	53
M > 50	234.9	54
M > 50	84.83	54
M > 50	131.6	54
M > 50	97.7	54
M > 50	103.2	54
M > 50	193.7	55
M > 50	87.55	56
M > 50	596.8	56
M > 50	90.21	56
M > 50	87.55	56
M > 50	76.1	56
M > 50	154.1	57
M > 50	312.4	57
M > 50	78.45	57
M > 50	193.1	58
M > 50	223.2	58
M > 50	382	58
M > 50	88.48	59
M > 50	364.7	59
M > 50	156.1	59
M > 50	91.83	59
M > 50	134.5	59
M > 50	62.69	59
M > 50	287	59
M > 50	88.14	61
M > 50	97.24	62
M > 50	146.8	62
M > 50	209.9	62
M > 50	225.8	62
M > 50	94.85	62
M > 50	224.3	62
M > 50	168.1	63
M > 50	704.1	63
M > 50	380.4	63
M > 50	351.3	63
M > 50	86.81	63
M > 50	175.9	64
M > 50	365.7	64
M > 50	332.3	64
M > 50	145	64
M > 50	132	64
M > 50	126.4	65
M > 50	278.7	65
M > 50	110.7	65
M > 50	127.2	65
M > 50	75.55	66
M > 50	358.6	66
M > 50	192.3	67

## Sheet: T8 MYH7 Females DCM
		MYH7 gene
Gender	Reads	Age		Group1	F ≤ 50	age under 50 years, age of 50 years included		Number of samples in group		22
F ≤ 50	4382	20		Group2	F > 50	age over 50 years		Number of samples in group		42
F ≤ 50	2586	20
F ≤ 50	2092	21
F ≤ 50	2702	28		Mean age	F ≤ 50	37.23 ± 9.58
F ≤ 50	2377	29		Mean age	F > 50	57.98 ± 4.08
F ≤ 50	2083	32
F ≤ 50	3713	32
F ≤ 50	2079	33
F ≤ 50	3152	34
F ≤ 50	2493	34
F ≤ 50	6698	39
F ≤ 50	3451	40
F ≤ 50	1978	40
F ≤ 50	2652	41
F ≤ 50	2890	44
F ≤ 50	2905	45
F ≤ 50	2916	45
F ≤ 50	1805	48
F ≤ 50	3737	48
F ≤ 50	3078	48
F ≤ 50	5187	49
F ≤ 50	2726	49
F > 50	2860	51
F > 50	2771	52
F > 50	3425	52
F > 50	2205	52
F > 50	2289	53
F > 50	2543	53
F > 50	1894	53
F > 50	2717	54
F > 50	1803	54
F > 50	1506	55
F > 50	2598	56
F > 50	1152	56
F > 50	3050	56
F > 50	2833	56
F > 50	2632	56
F > 50	1822	56
F > 50	3041	56
F > 50	2261	56
F > 50	2132	57
F > 50	4317	57
F > 50	2320	57
F > 50	3662	58
F > 50	1690	58
F > 50	3117	58
F > 50	3928	58
F > 50	2195	58
F > 50	1409	59
F > 50	2243	60
F > 50	2864	60
F > 50	3161	61
F > 50	3095	61
F > 50	1642	61
F > 50	2244	61
F > 50	3048	62
F > 50	1721	62
F > 50	3262	63
F > 50	3311	63
F > 50	2411	63
F > 50	3512	63
F > 50	4874	64
F > 50	1814	67
F > 50	2392	67

## Sheet: T9 MYH7 Males DCM
		MYH7 gene
Gender	Reads	Age			Group1	M ≤ 50	age under 50 years, age of 50 years included	Number of samples in group			36
M ≤ 50	3769	21			Group2	M > 50	age over 50 years	Number of samples in group			60
M ≤ 50	2737	25
M ≤ 50	3737	26
M ≤ 50	2864	26			Mean age	M ≤ 50	42.5 ± 7.7
M ≤ 50	4482	33			Mean age	M > 50	58.62 ± 4.72
M ≤ 50	3631	34
M ≤ 50	3789	38
M ≤ 50	3278	40
M ≤ 50	1945	41
M ≤ 50	2910	41
M ≤ 50	2239	41
M ≤ 50	756.6	42
M ≤ 50	2358	42
M ≤ 50	2460	42
M ≤ 50	2604	44
M ≤ 50	2393	44
M ≤ 50	1954	44
M ≤ 50	2803	45
M ≤ 50	3918	45
M ≤ 50	2796	46
M ≤ 50	1928	46
M ≤ 50	1116	46
M ≤ 50	2034	47
M ≤ 50	3438	47
M ≤ 50	2877	47
M ≤ 50	3166	48
M ≤ 50	2755	48
M ≤ 50	1800	48
M ≤ 50	1420	48
M ≤ 50	1122	48
M ≤ 50	3377	49
M ≤ 50	4545	49
M ≤ 50	2770	49
M ≤ 50	1501	50
M ≤ 50	2374	50
M ≤ 50	4859	50
M > 50	2220	51
M > 50	2626	51
M > 50	2515	51
M > 50	1571	52
M > 50	3140	52
M > 50	3698	52
M > 50	1770	53
M > 50	2433	53
M > 50	2588	53
M > 50	3433	53
M > 50	1603	53
M > 50	3215	53
M > 50	3430	54
M > 50	2193	54
M > 50	2158	54
M > 50	2410	54
M > 50	2559	54
M > 50	2625	55
M > 50	1826	56
M > 50	4083	56
M > 50	2741	56
M > 50	2562	56
M > 50	2214	56
M > 50	2680	57
M > 50	3891	57
M > 50	2177	57
M > 50	2449	58
M > 50	4149	58
M > 50	5299	58
M > 50	2363	59
M > 50	2593	59
M > 50	3385	59
M > 50	2122	59
M > 50	2176	59
M > 50	1587	59
M > 50	4077	59
M > 50	2320	61
M > 50	1274	62
M > 50	3059	62
M > 50	3250	62
M > 50	3124	62
M > 50	1611	62
M > 50	2814	62
M > 50	2533	63
M > 50	1224	63
M > 50	4600	63
M > 50	3415	63
M > 50	2365	63
M > 50	2466	64
M > 50	2015	64
M > 50	3918	64
M > 50	2326	64
M > 50	2344	64
M > 50	2015	65
M > 50	3466	65
M > 50	1981	65
M > 50	2882	65
M > 50	2446	66
M > 50	5447	66
M > 50	3168	67

## Sheet: T10 MYH7 Females C
		MYH7 gene
Gender	Reads	Age		Group1	Females	age under 50 years, age of 50 years included		Number of samples in group		12
F ≤ 50	1521	16		Group2	Female1	age over 50 years		Number of samples in group		74
F ≤ 50	4504	20
F ≤ 50	1926	45
F ≤ 50	2677	24		Mean age	Female	37.1 ± 13.04
F ≤ 50	2021	37		Mean age	Female 1	62.5 ± 8.3
F ≤ 50	3091	50
F ≤ 50	1514	38
F ≤ 50	1426	22
F ≤ 50	1592	50
F ≤ 50	2125	49
F ≤ 50	2601	47
F ≤ 50	3302	47
F > 50	1216	59
F > 50	1246	59
F > 50	3171	53
F > 50	2924	62
F > 50	1895	62
F > 50	4696	67
F > 50	2307	65
F > 50	1918	65
F > 50	2853	69
F > 50	1924	52
F > 50	1386	51
F > 50	2348	73
F > 50	1972	68
F > 50	1930	55
F > 50	2689	80
F > 50	2877	61
F > 50	2738	65
F > 50	1243	64
F > 50	2583	57
F > 50	2806	59
F > 50	3136	52
F > 50	2205	67
F > 50	2794	56
F > 50	3241	78
F > 50	1024	57
F > 50	2098	67
F > 50	3270	66
F > 50	4182	77
F > 50	2087	74
F > 50	1935	57
F > 50	2088	68
F > 50	1533	65
F > 50	1137	51
F > 50	5412	52
F > 50	3583	75
F > 50	2689	56
F > 50	2090	75
F > 50	1943	60
F > 50	1317	59
F > 50	2733	53
F > 50	243.5	51
F > 50	1262	57
F > 50	3202	64
F > 50	875.3	58
F > 50	2511	57
F > 50	814.5	74
F > 50	3083	63
F > 50	3289	71
F > 50	1278	83
F > 50	2454	52
F > 50	948.1	55
F > 50	787.8	76
F > 50	2161	71
F > 50	2387	53
F > 50	3078	73
F > 50	1872	56
F > 50	2118	51
F > 50	1880	75
F > 50	2397	54
F > 50	4346	66
F > 50	2436	52
F > 50	1689	72
F > 50	1326	62
F > 50	1824	58
F > 50	2179	60
F > 50	2059	66
F > 50	2409	58
F > 50	2840	69
F > 50	1290	51
F > 50	2385	69
F > 50	4501	63
F > 50	2312	54
F > 50	1993	54
F > 50	2447	62

[truncated: 1 more sheets: T11 MYH7 Males C]
