# Supplementary material for: Sex-Specific Expression Patterns of MYH6 and MYH7 Gene Transcripts in Large Cohorts of Non-Failing and Failing Human Left Ventricular Tissues
Source: J Cardiovasc Dev Dis. 2025 Nov 17;12(11):447. doi: 10.3390/jcdd12110447 (PMC12653592; doi:10.3390/jcdd12110447)
Supplement: Supplementary file 1 [file jcdd-12-00447-s001.zip › Additional file 2. Separation into age and hypertension groups.xlsx]

## Sheet: Females over 50 years -MYH6
Gender	Age	Hypertension	MYH6 reads	Group		Hyp	Number of samples in group
Female	51	No	650.6	F > 50		F > 50	20
Female	51	No	840	F > 50		F > 50 HpT	54
Female	52	No	329.7	F > 50
Female	55	No	174	F > 50		Mean age in years:
Female	57	No	575.7	F > 50		F > 50	63.53
Female	57	No	781.2	F > 50		F > 50 HpT	61.74
Female	57	No	1591	F > 50
Female	60	No	843.2	F > 50		Hypertension	HpT
Female	62	No	1257	F > 50
Female	62	No	157.8	F > 50
Female	63	No	1342	F > 50
Female	65	No	357.2	F > 50
Female	66	No	434.5	F > 50
Female	72	No	473.3	F > 50
Female	73	No	227.7	F > 50
Female	74	No	571.4	F > 50
Female	75	No	111.9	F > 50
Female	77	No	320.7	F > 50
Female	78	No	176	F > 50
Female	80	No	181.7	F > 50
Female	51	Yes	243.6	F > 50 HpT
Female	51	Yes	535.2	F > 50 HpT
Female	51	Yes	166.5	F > 50 HpT
Female	52	Yes	119.6	F > 50 HpT
Female	52	Yes	165.7	F > 50 HpT
Female	52	Yes	532.9	F > 50 HpT
Female	52	Yes	190.3	F > 50 HpT
Female	53	Yes	344.7	F > 50 HpT
Female	53	Yes	196.2	F > 50 HpT
Female	53	Yes	208.8	F > 50 HpT
Female	54	Yes	1078	F > 50 HpT
Female	54	Yes	861.8	F > 50 HpT
Female	54	Yes	2549	F > 50 HpT
Female	55	Yes	214.4	F > 50 HpT
Female	56	Yes	104	F > 50 HpT
Female	56	Yes	350.6	F > 50 HpT
Female	56	Yes	585.2	F > 50 HpT
Female	57	Yes	311.4	F > 50 HpT
Female	57	Yes	394	F > 50 HpT
Female	58	Yes	42.99	F > 50 HpT
Female	58	Yes	241.7	F > 50 HpT
Female	58	Yes	147.1	F > 50 HpT
Female	59	Yes	198.4	F > 50 HpT
Female	59	Yes	515	F > 50 HpT
Female	59	Yes	354.4	F > 50 HpT
Female	59	Yes	161.8	F > 50 HpT
Female	60	Yes	1458	F > 50 HpT
Female	61	Yes	1452	F > 50 HpT
Female	62	Yes	230.8	F > 50 HpT
Female	62	Yes	214.2	F > 50 HpT
Female	63	Yes	1026	F > 50 HpT
Female	64	Yes	477.5	F > 50 HpT
Female	64	Yes	451.3	F > 50 HpT
Female	65	Yes	246.2	F > 50 HpT
Female	65	Yes	342.3	F > 50 HpT
Female	65	Yes	135.1	F > 50 HpT
Female	66	Yes	660.4	F > 50 HpT
Female	66	Yes	186.5	F > 50 HpT
Female	67	Yes	346.3	F > 50 HpT
Female	67	Yes	179.4	F > 50 HpT
Female	67	Yes	374	F > 50 HpT
Female	68	Yes	227.1	F > 50 HpT
Female	68	Yes	693	F > 50 HpT
Female	69	Yes	550.4	F > 50 HpT
Female	69	Yes	669	F > 50 HpT
Female	69	Yes	578.2	F > 50 HpT
Female	71	Yes	198.1	F > 50 HpT
Female	71	Yes	82.25	F > 50 HpT
Female	73	Yes	1916	F > 50 HpT
Female	74	Yes	299	F > 50 HpT
Female	75	Yes	302.7	F > 50 HpT
Female	75	Yes	163	F > 50 HpT
Female	76	Yes	211.1	F > 50 HpT
Female	83	Yes	144.7	F > 50 HpT

## Sheet: Males under 50 years - MYH7
Gender	Age	Hypertension	MYH7 reads	Group		Hyp	Number of samples in group
Male	15	No	839.7	M ≤ 50		NoHyp	14
Male	17	No	1363	M ≤ 50		YesHyp	13
Male	18	No	791	M ≤ 50
Male	22	No	1156	M ≤ 50		Mean age in years:
Male	33	No	1554	M ≤ 50		NoHyp	34.07
Male	33	No	1697	M ≤ 50		YesHyp	40.92
Male	35	No	3184	M ≤ 50
Male	36	No	1567	M ≤ 50		Hypertension	HpT
Male	38	No	2192	M ≤ 50
Male	44	No	769.7	M ≤ 50
Male	44	No	1985	M ≤ 50
Male	44	No	812.6	M ≤ 50
Male	49	No	2409	M ≤ 50
Male	49	No	1174	M ≤ 50
Male	25	Yes	2258	M ≤ 50 HpT
Male	25	Yes	2199	M ≤ 50 HpT
Male	34	Yes	1660	M ≤ 50 HpT
Male	40	Yes	2168	M ≤ 50 HpT
Male	41	Yes	1402	M ≤ 50 HpT
Male	42	Yes	3611	M ≤ 50 HpT
Male	44	Yes	3171	M ≤ 50 HpT
Male	44	Yes	2641	M ≤ 50 HpT
Male	46	Yes	1971	M ≤ 50 HpT
Male	46	Yes	1622	M ≤ 50 HpT
Male	47	Yes	2049	M ≤ 50 HpT
Male	48	Yes	1534	M ≤ 50 HpT
Male	50	Yes	1761	M ≤ 50 HpT

## Sheet: Males over 50 years - MYH7
Gender	Age	Hypertension	MYH7 reads	Group		Hyp	Number of samples in group
Male	51	No	3602	M > 50		M > 50	15
Male	51	No	4109	M > 50		M > 50 HpT	32
Male	53	No	3312	M > 50
Male	53	No	1410	M > 50		Mean age in years:
Male	53	No	6309	M > 50		M > 50	58.13
Male	54	No	1204	M > 50		M > 50 HpT	63.06
Male	56	No	1587	M > 50
Male	56	No	1682	M > 50		Hypertension	HpT
Male	56	No	2756	M > 50
Male	57	No	1116	M > 50
Male	59	No	1233	M > 50
Male	61	No	2085	M > 50
Male	62	No	4017	M > 50
Male	75	No	1811	M > 50
Male	75	No	2617	M > 50
Male	51	Yes	2163	M > 50 HpT
Male	52	Yes	4442	M > 50 HpT
Male	52	Yes	643.1	M > 50 HpT
Male	53	Yes	1097	M > 50 HpT
Male	56	Yes	1799	M > 50 HpT
Male	56	Yes	1752	M > 50 HpT
Male	57	Yes	3685	M > 50 HpT
Male	58	Yes	2287	M > 50 HpT
Male	58	Yes	2744	M > 50 HpT
Male	58	Yes	1359	M > 50 HpT
Male	58	Yes	2288	M > 50 HpT
Male	59	Yes	1520	M > 50 HpT
Male	59	Yes	1056	M > 50 HpT
Male	59	Yes	3537	M > 50 HpT
Male	59	Yes	4598	M > 50 HpT
Male	60	Yes	3269	M > 50 HpT
Male	61	Yes	596.1	M > 50 HpT
Male	62	Yes	1923	M > 50 HpT
Male	64	Yes	3367	M > 50 HpT
Male	65	Yes	1490	M > 50 HpT
Male	65	Yes	3221	M > 50 HpT
Male	66	Yes	391.7	M > 50 HpT
Male	67	Yes	1897	M > 50 HpT
Male	69	Yes	1336	M > 50 HpT
Male	69	Yes	2083	M > 50 HpT
Male	69	Yes	2321	M > 50 HpT
Male	71	Yes	2066	M > 50 HpT
Male	74	Yes	2108	M > 50 HpT
Male	75	Yes	1398	M > 50 HpT
Male	77	Yes	2057	M > 50 HpT
Male	78	Yes	2169	M > 50 HpT
Male	81	Yes	1902	M > 50 HpT

## Sheet: Females over 50 years -MYH7
Gender	Age	Hypertension	MYH7 reads	Group		Hyp	Number of samples in group
Female	51	No	243.5	F > 50		F > 50	20
Female	51	No	2118	F > 50		F > 50 HpT	54
Female	52	No	3136	F > 50
Female	55	No	948.1	F > 50		Mean age in years:
Female	57	No	1024	F > 50		F > 50	63.53
Female	57	No	1935	F > 50		F > 50 HpT	61.74
Female	57	No	2511	F > 50
Female	60	No	1943	F > 50		Hypertension	HpT
Female	62	No	1326	F > 50
Female	62	No	2447	F > 50
Female	63	No	4501	F > 50
Female	65	No	2307	F > 50
Female	66	No	4346	F > 50
Female	72	No	1689	F > 50
Female	73	No	2348	F > 50
Female	74	No	814.5	F > 50
Female	75	No	1880	F > 50
Female	77	No	4182	F > 50
Female	78	No	3241	F > 50
Female	80	No	2689	F > 50
Female	51	Yes	1386	F > 50 HpT
Female	51	Yes	1137	F > 50 HpT
Female	51	Yes	1290	F > 50 HpT
Female	52	Yes	1924	F > 50 HpT
Female	52	Yes	5412	F > 50 HpT
Female	52	Yes	2454	F > 50 HpT
Female	52	Yes	2436	F > 50 HpT
Female	53	Yes	3171	F > 50 HpT
Female	53	Yes	2733	F > 50 HpT
Female	53	Yes	2387	F > 50 HpT
Female	54	Yes	2397	F > 50 HpT
Female	54	Yes	2312	F > 50 HpT
Female	54	Yes	1993	F > 50 HpT
Female	55	Yes	1930	F > 50 HpT
Female	56	Yes	2794	F > 50 HpT
Female	56	Yes	2689	F > 50 HpT
Female	56	Yes	1872	F > 50 HpT
Female	57	Yes	2583	F > 50 HpT
Female	57	Yes	1262	F > 50 HpT
Female	58	Yes	875.3	F > 50 HpT
Female	58	Yes	1824	F > 50 HpT
Female	58	Yes	2409	F > 50 HpT
Female	59	Yes	1216	F > 50 HpT
Female	59	Yes	1246	F > 50 HpT
Female	59	Yes	2806	F > 50 HpT
Female	59	Yes	1317	F > 50 HpT
Female	60	Yes	2179	F > 50 HpT
Female	61	Yes	2877	F > 50 HpT
Female	62	Yes	2924	F > 50 HpT
Female	62	Yes	1895	F > 50 HpT
Female	63	Yes	3083	F > 50 HpT
Female	64	Yes	1243	F > 50 HpT
Female	64	Yes	3202	F > 50 HpT
Female	65	Yes	1918	F > 50 HpT
Female	65	Yes	2738	F > 50 HpT
Female	65	Yes	1533	F > 50 HpT
Female	66	Yes	3270	F > 50 HpT
Female	66	Yes	2059	F > 50 HpT
Female	67	Yes	4696	F > 50 HpT
Female	67	Yes	2205	F > 50 HpT
Female	67	Yes	2098	F > 50 HpT
Female	68	Yes	1972	F > 50 HpT
Female	68	Yes	2088	F > 50 HpT
Female	69	Yes	2853	F > 50 HpT
Female	69	Yes	2840	F > 50 HpT
Female	69	Yes	2385	F > 50 HpT
Female	71	Yes	3289	F > 50 HpT
Female	71	Yes	2161	F > 50 HpT
Female	73	Yes	3078	F > 50 HpT
Female	74	Yes	2087	F > 50 HpT
Female	75	Yes	3583	F > 50 HpT
Female	75	Yes	2090	F > 50 HpT
Female	76	Yes	787.8	F > 50 HpT
Female	83	Yes	1278	F > 50 HpT

## Sheet: Females under 50 - MYH6
Gender	Age	Hypertension	MYH6 reads	Group		Hyp	Number of samples in group
Female	16	No	588.3	F ≤ 50		F ≤ 50	10
Female	20	No	299.8	F ≤ 50
Female	22	No	821.5	F ≤ 50
Female	37	No	419.5	F ≤ 50
Female	38	No	194.9	F ≤ 50		Mean age in years:	37.1 years
Female	45	No	2742	F ≤ 50
Female	47	No	492.2	F ≤ 50
Female	47	No	2021	F ≤ 50
Female	49	No	501.9	F ≤ 50
Female	50	No	731.9	F ≤ 50

## Sheet: Females under 50 - MYH7
Gender	Age	Hypertension	MYH7 reads	Group		Hyp	Number of samples in group
Female	16	No	1521	F ≤ 50		F ≤ 50	10
Female	20	No	4504	F ≤ 50
Female	22	No	1426	F ≤ 50
Female	37	No	2021	F ≤ 50
Female	38	No	1514	F ≤ 50		Mean age in years:	37.1 years
Female	45	No	1926	F ≤ 50
Female	47	No	2601	F ≤ 50
Female	47	No	3302	F ≤ 50
Female	49	No	2125	F ≤ 50
Female	50	No	1592	F ≤ 50

## Sheet: Males under 50 years -MYH6
Gender	Age	Hypertension	MYH6 reads	Group		Hyp	Number of samples in group
Male	15	No	436	M ≤ 50		M ≤ 50	14
Male	17	No	672.6	M ≤ 50		M ≤ 50 HpT	13
Male	18	No	543.6	M ≤ 50
Male	22	No	890.5	M ≤ 50		Mean age in years:
Male	33	No	1204	M ≤ 50		M ≤ 50	34.07
Male	33	No	240.3	M ≤ 50		M ≤ 50 HpT	40.92
Male	35	No	742.9	M ≤ 50
Male	36	No	582.1	M ≤ 50		Hypertension	HpT
Male	38	No	416	M ≤ 50
Male	44	No	1116	M ≤ 50
Male	44	No	163	M ≤ 50
Male	44	No	487	M ≤ 50
Male	49	No	418.3	M ≤ 50
Male	49	No	1877	M ≤ 50
Male	25	Yes	313	M ≤ 50 HpT
Male	25	Yes	2191	M ≤ 50 HpT
Male	34	Yes	1234	M ≤ 50 HpT
Male	40	Yes	527.8	M ≤ 50 HpT
Male	41	Yes	234.8	M ≤ 50 HpT
Male	42	Yes	345.6	M ≤ 50 HpT
Male	44	Yes	615.8	M ≤ 50 HpT
Male	44	Yes	809.9	M ≤ 50 HpT
Male	46	Yes	243.7	M ≤ 50 HpT
Male	46	Yes	1435	M ≤ 50 HpT
Male	47	Yes	599.3	M ≤ 50 HpT
Male	48	Yes	445.8	M ≤ 50 HpT
Male	50	Yes	269.8	M ≤ 50 HpT

## Sheet: Males over 50 years -MYH6
Gender	age	Hypertension	MYH6 reads	Group		Hyp	Number of samples in group
Male	51	No	364.7	M > 50		M > 50	15
Male	51	No	702.7	M > 50		M > 50 HpT	32
Male	53	No	247.7	M > 50
Male	53	No	276.5	M > 50		Mean age in years:
Male	53	No	955.4	M > 50		M > 50	58.13
Male	54	No	711.3	M > 50		M > 50 HpT	63.06
Male	56	No	1464	M > 50
Male	56	No	240.4	M > 50		Hypertension	HpT
Male	56	No	933.9	M > 50
Male	57	No	733.1	M > 50
Male	59	No	250.8	M > 50
Male	61	No	368.7	M > 50
Male	62	No	345.3	M > 50
Male	75	No	548.7	M > 50
Male	75	No	276.8	M > 50
Male	51	Yes	892.5	M > 50 HpT
Male	52	Yes	426.2	M > 50 HpT
Male	52	Yes	1203	M > 50 HpT
Male	53	Yes	451.1	M > 50 HpT
Male	56	Yes	753	M > 50 HpT
Male	56	Yes	634.7	M > 50 HpT
Male	57	Yes	2010	M > 50 HpT
Male	58	Yes	1167	M > 50 HpT
Male	58	Yes	225.4	M > 50 HpT
Male	58	Yes	1741	M > 50 HpT
Male	58	Yes	124.6	M > 50 HpT
Male	59	Yes	524.6	M > 50 HpT
Male	59	Yes	648.7	M > 50 HpT
Male	59	Yes	678.5	M > 50 HpT
Male	59	Yes	647.6	M > 50 HpT
Male	60	Yes	445.3	M > 50 HpT
Male	61	Yes	1634	M > 50 HpT
Male	62	Yes	1662	M > 50 HpT
Male	64	Yes	265.5	M > 50 HpT
Male	65	Yes	246.3	M > 50 HpT
Male	65	Yes	1092	M > 50 HpT
Male	66	Yes	688.6	M > 50 HpT
Male	67	Yes	920	M > 50 HpT
Male	69	Yes	478.9	M > 50 HpT
Male	69	Yes	274.7	M > 50 HpT
Male	69	Yes	301.2	M > 50 HpT
Male	71	Yes	1031	M > 50 HpT
Male	74	Yes	670	M > 50 HpT
Male	75	Yes	43.38	M > 50 HpT
Male	77	Yes	881	M > 50 HpT
Male	78	Yes	463	M > 50 HpT
Male	81	Yes	278.1	M > 50 HpT
