# Supplementary material for: Sex-Specific Expression Patterns of MYH6 and MYH7 Gene Transcripts in Large Cohorts of Non-Failing and Failing Human Left Ventricular Tissues
Source: J Cardiovasc Dev Dis. 2025 Nov 17;12(11):447. doi: 10.3390/jcdd12110447 (PMC12653592; doi:10.3390/jcdd12110447)
Supplement: Supplementary file 1 [file jcdd-12-00447-s001.zip › Additional file 3. Correlation analysis within nonfailing and DCM groups.xlsx]

## Sheet: Table 1
									Control
									Gender and age
	Females under 50 years of age					Females over 50 years of age					Males under 50 years of age					Males over 50 years of age
	Variables	MYH6	MYH7			Variables	MYH6	MYH7			Variables	MYH6	MYH7			Variables	MYH6	MYH7
	MYH6	1	0.001	R²		MYH6	1	0.016	R²		MYH6	1	0.027	R²		MYH6	1	0.012	R²
	MYH7	0.939	1			MYH7	0.288	1			MYH7	0.41	1			MYH7	0.464	1
		p-value					p-value					p-value					p-value
									Gender, age and hypertension
		Females under 50 years of age -no hyp.					Females over 50 years of age - no hyp.					Females over 50 years of age - with hyp.
			MYH6	MYH7				MYH6	MYH7				MYH6	MYH7
		MYH6	1	0.001	R²		MYH6	1	0.01	R²		MYH6	1	0.253	R²
		MYH7	0.939	1			MYH7	0.677	1			MYH7	0.065	1
			p-value					p-value					p-value
		Males under 50 years of age - no hyp.					Males under 50 years of age - with hyp.					Males over 50 years of age - no hyp.					Males over 50 years of age - with hyp.
			MYH6	MYH7				MYH6	MYH7				MYH6	MYH7				MYH6	MYH7
		MYH6	1	0.145	R²		MYH6	1	0.037	R²		MYH6	1	0.003	R²		MYH6	1	0.026	R²
		MYH7	0.181	1			MYH7	0.529	1			MYH7	0.842	1			MYH7	0.380	1
			p-value					p-value					p-value					p-value
		R²	coefficient of determination

## Sheet: Table 2
									DCM
Females under 50 years of age					Females over 50 years of age					Males under 50 years of age					Males over 50 years of age
		MYH6	MYH7				MYH6	MYH7				MYH6	MYH7				MYH6	MYH7
	MYH6	1	0.530	R²		MYH6	1	0.512	R²		MYH6	1	0.538225	R²		MYH6	1	0.35943	R²
	MYH7	0.0002	1			MYH7	<0.0001	1			MYH7	<0.0001	1			MYH7	<0.0001	1
		p-value					p-value					p-value					p-value
	R²	coefficient of determination
