# Supplementary material for: Sex-Specific Expression Patterns of MYH6 and MYH7 Gene Transcripts in Large Cohorts of Non-Failing and Failing Human Left Ventricular Tissues
Source: J Cardiovasc Dev Dis. 2025 Nov 17;12(11):447. doi: 10.3390/jcdd12110447 (PMC12653592; doi:10.3390/jcdd12110447)
Supplement: Supplementary file 1 [file jcdd-12-00447-s001.zip › Additional file 4. Thresholded groups .xlsx]

## Sheet: T1 - All samples
MYH6/MYH7 ratio	Age	Gender	Hypertension
9.99	55	Women	Yes
9.80	53	Women	Yes
9.56	75	Man	No
9.51	52	Women	No
9.19	51	Man	No
9.09	66	Women	No
8.85	73	Women	No
8.75	52	Man	Yes
8.73	42	Man	Yes
8.31	66	Women	Yes
8.10	65	Women	Yes
8.04	53	Women	Yes
7.92	62	Man	No
7.79	75	Women	Yes
7.59	58	Man	Yes
7.59	44	Man	No
7.52	67	Women	Yes
7.31	62	Women	Yes
7.31	64	Man	Yes
7.25	52	Women	Yes
7.23	75	Women	Yes
7.12	77	Women	No
6.96	53	Man	No
6.87	67	Women	Yes
6.70	53	Women	Yes
6.33	80	Women	No
6.24	20	Women	No
6.06	62	Women	No
5.85	52	Women	Yes
5.75	58	Women	Yes
5.69	71	Women	Yes
5.62	75	Women	No
5.16	58	Man	Yes
5.15	78	Women	No
4.68	58	Women	Yes
3.67	71	Women	Yes
3.59	56	Women	Yes
3.01	75	Man	Yes
2.97	52	Women	Yes
N	39
Females	28
Males	11

## Sheet: T2 - All males
MYH6/MYH7 ratio	Age	Gender	Hypertension
9.57	75	Man	No
9.19	51	Man	No
8.76	52	Man	Yes
8.74	42	Man	Yes
7.92	62	Man	No
7.59	58	Man	Yes
7.58	44	Man	No
7.31	64	Man	Yes
1996-06-01	53	Man	No
2016-05-01	58	Man	Yes
3.01	75	Man	Yes
N	11
Percent of total 39 samples	28.21%
Numbers of samples in categories	N
Males over 50 years NoHyp	4
Males over 50 years YesHyp	5
Males under 50 years NoHyp	1
Males under 50 years YesHyp	1

## Sheet: T3 - females no HpT
MYH6/MYH7 ratio	Age	Gender	Hypertension
9.51	52	Women	No
9.09	66	Women	No
8.84	73	Women	No
7.12	77	Women	No
6.33	80	Women	No
6.24	20	Women	No
6.06	62	Women	No
5.62	75	Women	No
5.15	78	Women	No
N	9
Percent of total 39 samples	23.08%
Numbers of samples in categories	N
Females over 50 years	8
Females under 50 years	1

## Sheet: T4 - older females with HpT
MYH6/MYH7 ratio	Age	Gender	Hypertension
10.00	55	Women	Yes
9.80	53	Women	Yes
8.31	66	Women	Yes
8.10	65	Women	Yes
8.04	53	Women	Yes
7.79	75	Women	Yes
7.52	67	Women	Yes
7.32	62	Women	Yes
7.25	52	Women	Yes
7.24	75	Women	Yes
6.87	67	Women	Yes
6.70	53	Women	Yes
5.85	52	Women	Yes
5.76	58	Women	Yes
5.68	71	Women	Yes
4.68	58	Women	Yes
3.67	71	Women	Yes
3.59	56	Women	Yes
2.97	52	Women	Yes
N	19
Percent of total 39 samples	48.72%
Numbers of samples in categories	N
Females over 50 years	19
Females under 50 years	0

## Sheet: Hárok5_HID
1.2	5.15072	2	2.97076
0.8	5.61775	1.88	3.58868
1	6.05805	2.12	3.66656
1	6.32947	2	4.68153
1	7.12239	2	5.68094
1	8.84032	1.88	5.75486
1.2	9.08901	2.12	5.85242
0.8	9.51323	2	6.69807
		1.8	6.8679
		2.2	7.2348
		1.9	7.24594
		2.1	7.31584
		2.16	7.52391
		1.84	7.7901
		2.05333	8.04376
		1.94667	8.09903
		2	8.3055
		2.08	9.80459
		1.92	9.99813
